# Supplementary material for: Efficacy of sodium hypochlorite in overcoming antimicrobial resistance and eradicating biofilms in clinical pathogens from pressure ulcers
Source: Front Microbiol. 2024 Jul 10;15:1432883. doi: 10.3389/fmicb.2024.1432883 (PMC11266179; doi:10.3389/fmicb.2024.1432883)
Supplement: Supplementary file 2 [file Table_1.XLSX]

## Sheet: Foglio1
	CRKP1	CRKP2	CRKP3	CRKP4	CRKP5	MDRAB1	MDRAB2	MDRAB3	MDRAB4	MDRAB5
Amikacina	>32	>64	≤ 4	≤ 4	≤ 4	64	64	4	32	64
Ciprofloxacina	>1	>1	>1	>1	>1	2	2	2	4	2
Colistina	0.25	≤ 0.5	0.25	0.5	1	0.5	0.5	0.5	0.5	0.5
Gentamicina	>4	>4	≤ 1	>4	≤ 1	8	8	2	16	8
Imipenem	>16	>16	>8	8	>8	16	16	16	16	16
Levofloxacina	>8	>8	>8	>8	>8	16	16	16	16	16
Meropenem	>16	>16	>16	>16	>16	16	16	16	16	16
Tobramicina	>4	>4	≤ 1	>4	≤ 1	16	16	2	32	16
Trimetroprim-sulfametoxazolo	≤ 1/19	> 4/76	> 4/76	> 4/76	> 4/76	> 4/76	> 4/76	> 4/76	> 4/76	> 4/76
	MRSA1	MRSA2	MRSA3	MRSA4	MRSA5	MSSA1	MSSA2	MSSA3	MSSA4	MSSA5
Ceftaroline	2	2	2	2	2	0.5	0.5	0.25	0.5	0.5
Erythromycin	≤ 0.25	≤ 0.25	≤ 0.25	> 4	> 4	≤ 0.25	> 4	≤ 0.25	≤ 0.25	> 4
Fusidic Acid	≤ 0.5	2	2	2	≤ 0.5	≤ 0.5	≤ 0.5	≤ 0.5	1	≤ 0.5
Levofloxacin	> 4	> 4	4	> 4	> 4	≤ 0.12	≤ 0.12	≤ 0.12	0.5	0.5
Linezolid	2	2	2	2	2	2	2	2	2	2
Oxacillin	4	4	4	4	> 4	0.5	≤ 0,25	≤ 0,25	≤ 0,25	0.5
Teicoplanin	0.5	0.5	0.5	2	1	≤ 0,5	≤ 0.5	≤ 0.5	≤ 0.5	≤ 0.5
Tigecycline	≤ 0.12	≤ 0.12	≤ 0.12	≤ 0.12	≤ 0.12	≤ 0.12	≤ 0.12	≤ 0.12	≤ 0.12	≤ 0.12
Vancomycin	1	1	0.5	1	1	1	1	≤ 0.5	1	≤ 0.5
	Ca1	Ca3	Ca4	Ca5	Ca6
Amphotericin B	0.5	0.25	0.25	0.25	0.25
Anidulafungin	0.03	0.015	0.12	0.05	0.03
Fluconazole	1	0.5	4	1	0.5
Itraconazole	> 16	> 16	0.5	0.25	0.12
Micafungin	0.015	≤ 0.008	0.015	0.015	≤ 0.008
Posaconazole	> 8	> 8	1	0.06	0.06
Voriconazole	0.08	0.08	0.25	0.03	0.015
